# Supplementary material for: Mitotic Cdc42 waves encode PI(3,4)P2 signaling and Golgi morphological state to control spindle scaling
Source: Sci Adv. 2026 Jun 19;12(25):eaec7705. doi: 10.1126/sciadv.aec7705 (PMC13281794; doi:10.1126/sciadv.aec7705)
Supplement: Supplementary file 2 — Movies S1 to S6 [file sciadv.aec7705_movies_s1_to_s6.zip]

Archive with 6 entries (6 files):
- aec7705_movie_s1.mp4
- aec7705_movie_s2.mp4
- aec7705_movie_s3.mp4
- aec7705_movie_s4.mp4
- aec7705_movie_s5.mp4
- aec7705_movie_s6.mp4
